# Supplementary material for: Do Jointly Appointed Nursing and Midwifery Clinical Academics Provide Benefits to Patients, Individual Joint Appointees, Academic Institutions and Health and Social Care Organisations? A Scoping Literature Review
Source: Nurs Open. 2025 May 8;12(5):e70227. doi: 10.1002/nop2.70227 (PMC12061839; doi:10.1002/nop2.70227)
Supplement: Supplementary file 1 — DataS1. [file NOP2-12-e70227-s001.xlsx]

## Sheet: FULL TEXT ASSESSMENT BY PK &HVW
Do jointly appointed Nursing and Midwifery Clinical Academics provide benefits to patients, individual joint appointees, academic institutions, and health and social care organisations? A scoping literature review
					FULL TEXT ASSESSMENT BY PK & HVW (n= 34)
						Not retrieved (n=1) Y=YES N=NO
			INCLUSION CRITERIA						EXCLUSION CRITERIA									INCLUSION CRITERIA						EXCLUSION CRITERIA
	PK REF ID	TITLE	Published research or PhD theses	Publication in English	Publication since 1 January 2013	Clinical academic post linked to a recognized university	Posts that relate to nurses, midwives	Intervention studies; observational studies including cohort studies; case series; qualitative studies; commentaries and expert opinion that incorporate some original data.	Master’s dissertation	Independent post under health care services or a a university	Medicine, dentistry, and allied health joint appointments	INCLUDED	EXCLUDED	DISCUSSION	COMMENT	HVW REF ID	TITLE	Published research or PhD theses	Publication in English	Publication since 1 January 2013	Clinical academic post linked to a recognized university	Posts that relate to nurses, midwives	Intervention studies; observational studies including cohort studies; case series; qualitative studies; commentaries and expert opinion that incorporate some original data.	Master’s dissertation	Independent post under health care services or university	Medicine, dentistry, and allied health joint appointments	INCLUDED	EXCLUDED	DISCUSSION	JOINT INCLUDE	JOINT EXCLUDE
1	Ref ID 5521	Increasing Research Capacity in a Safety Net Setting Through an Academic Clinical Partnership													full text not retrieved	5521	Increasing Research Capacity in a Safety Net Setting Through an Academic Clinical Partnership
2	Ref ID 5472	Mentoring Nurse Faculty: Outcomes of a Three-Year Clinical Track Faculty Initiative	Y	Y	Y	N	Y	Y	N	Y	N		1			5472	Mentoring Nurse Faculty: Outcomes of a Three-Year Clinical Track Faculty Initiative	Y	Y	Y	N	Y	Y	N	Y	N		1			1
3	Ref ID 5412	Academic/clinical nursing integration in academic health systems	Y	Y	Y	N	Y	Y	N	Y	N		1			5412	Academic/clinical nursing integration in academic health systems	Y	Y	Y	N	Y	Y	N	Y	N		1			1
4	Ref ID 5400	An international focus on cardiac surgery nursing: clinical academic careers	Y	Y	Y	N	Y	Y	N	Y	N		1		Just descriptive no specified joint appointment and its benefits	5400	An international focus on cardiac surgery nursing: clinical academic careers	Y	Y	Y	N	Y	Y	N	Y	N		1			1
5	Ref ID 5385	Combining clinical practice and academic work in nursing: A qualitative study about perceived importance, facilitators and barriers regarding clinical academic careers for nurses in university hospitals	Y	Y	Y	Y	Y	Y	N	Y	N	1				5385	Combining clinical practice and academic work in nursing: A qualitative study about perceived importance, facilitators and barriers regarding clinical academic careers for nurses in university hospitals	Y	Y	Y	Y	Y	Y	N	Y	N	1			1
6	Ref ID 5378	Journey to a new era: An innovative academic-practice partnership	Y	Y	Y	Y	Y	Y	N	Y	N	1				5378	Journey to a new era: An innovative academic-practice partnership	Y	Y	Y	Y	Y	Y	N	Y	N	1			1
7	Ref ID 5349	A Mentoring Workgroup for Academic Role Transition Among Clinical-Track Nursing Faculty	Y	Y	Y	N	Y	Y	N	Y	N		1			5349	A Mentoring Workgroup for Academic Role Transition Among Clinical-Track Nursing Faculty	Y	Y	Y	N	Y	Y	N	Y	N		1			1
8	Ref ID 5309	Bridging the gap between research and clinical care: strategies to increase staff awareness and engagement in clinical research	Y	Y	Y	N	Y	Y	N	Y	N		1			5309	Bridging the gap between research and clinical care: strategies to increase staff awareness and engagement in clinical research	Y	Y	Y	N	Y	Y	N	Y	N		1			1
9	Ref ID 5299	A Blueprint Guide: Clinical Academia	Y	Y	Y	Y	Y	Y	N	N	N	1				5299	A Blueprint Guide: Clinical Academia	Y	Y	Y	Y	Y	Y	N	N	N	1			1
10	Ref ID 5298	The South West Clinical School model: an initiative to transform clinical academic career pathways	Y	Y	Y	N	Y	Y	N	Y	N		1			5298	The South West Clinical School model: an initiative to transform clinical academic career pathways	Y	Y	Y	N	Y	Y	N	Y	N		1			1
11	Ref ID 5296	Academic and Clinical Nurses' Perceptions and Experiences on Academic-Practice Partnership in Evidence-Based Practice: An Interpretive Description	Y	Y	Y	N	Y	Y	N	Y	N		1			5296	Academic and Clinical Nurses' Perceptions and Experiences on Academic-Practice Partnership in Evidence-Based Practice: An Interpretive Description	Y	Y	Y	N	Y	Y	N	Y	N		1			1
12	Ref ID 5287	Building clinical academic leadership capacity: sustainability through partnership	Y	Y	Y	Y	Y	Y	N	N	N	1				5287	Building clinical academic leadership capacity: sustainability through partnership	Y	Y	Y	Y	Y	Y	N	N	N	1			1
13	Ref ID 5278	Why undertake a clinical academic internship? A novice researcher's reflection	Y	Y	Y	N	Y	Y	N	Y	N		1			5278	Why undertake a clinical academic internship? A novice researcher's reflection	Y	Y	Y	N	Y	Y	N	Y	N		1			1
14	Ref ID 5277	A mixed-methods study of challenges and benefits of clinical academic careers for nurses, midwives and allied health professionals	Y	Y	Y	Y	Y	Y	N	N	N	1				5277	A mixed-methods study of challenges and benefits of clinical academic careers for nurses, midwives and allied health professionals	Y	Y	Y	Y	Y	Y	N	N	N	1			1
15	Ref ID 5269	Impacts of clinical academic activity: qualitative interviews with healthcare managers and research-active nurses, midwives, allied health professionals and pharmacists	Y	Y	Y	Y	Y	Y	N	N	N	1				5269	Impacts of clinical academic activity: qualitative interviews with healthcare managers and research-active nurses, midwives, allied health professionals and pharmacists	Y	Y	Y	Y	Y	Y	N	N	N	1			1
16	Ref ID 5268	Embedding post-doctoral clinical academic careers in practice: The St Bartholomew's Hospital model	Y	Y	Y	Y	Y	Y	N	N	N	1				5268	Embedding post-doctoral clinical academic careers in practice: The St Bartholomew's Hospital model	Y	Y	Y	Y	Y	Y	N	N	N	1			1
17	Ref ID 5267	A cross-sectional study of United States Academic-clinical research collaborations: Characteristics, resources, benefits and outcomes	Y	Y	Y	N	Y	Y	N	Y	N		1			5267	A cross-sectional study of United States Academic-clinical research collaborations: Characteristics, resources, benefits and outcomes	Y	Y	Y	N	Y	Y	N	Y	N		1			1
18	Ref ID 5265	What is a clinical academic? Qualitative interviews with healthcare managers, research-active nurses and other research-active healthcare professionals outside medicine	Y	Y	Y	N	Y	Y	N	Y	N		1		Just descriptive no specified joint appointment and its benefits	5265	What is a clinical academic? Qualitative interviews with healthcare managers, research-active nurses and other research-active healthcare professionals outside medicine	Y	Y	Y	N	Y	Y	N	Y	N		1			1
19	Ref ID 5264	Florence Nightingale's legacy for clinical academics: A framework analysis of a clinical professorial network and a model for clinical academia	Y	Y	Y	Y	Y	Y	N	N	N	1				5264	Florence Nightingale's legacy for clinical academics: A framework analysis of a clinical professorial network and a model for clinical academia	Y	Y	Y	Y	Y	Y	N	N	N	1			1
20	Ref ID 5251	National collaborative maximizes pediatric hospital-based nurse scientist impact and resources through strategic networking	Y	Y	Y	N	Y	Y	N	Y	N		1			5251	National collaborative maximizes pediatric hospital-based nurse scientist impact and resources through strategic networking	Y	Y	Y	N	Y	Y	N	Y	N		1			1
21	Ref ID 5247	Developing a clinical academic career pathway in a Community and Mental Health NHS Trust	Y	Y	Y	N	Y	Y	N	Y	N		1		focus is on CA career pathway development	5247	Developing a clinical academic career pathway in a Community and Mental Health NHS Trust	Y	Y	Y	N	Y	Y	N	Y	N		1			1
22	Ref ID 5157	Developing clinical academic researchers: Insights from practitioners and managers in nursing, midwifery and allied health	Y	Y	Y	Y	Y	Y	N	N	N	1				5157	Developing clinical academic researchers: Insights from practitioners and managers in nursing, midwifery and allied health	Y	Y	Y	Y	Y	Y	N	N	N	1			1
23	Ref ID 5116	Preparing nurse scientists for health services and policy research: Five-year outcomes of interprofessional postdoctoral training in the National Clinician Scholars Program	Y	Y	Y	N	Y	Y	N	Y	N		1			5116	Preparing nurse scientists for health services and policy research: Five-year outcomes of interprofessional postdoctoral training in the National Clinician Scholars Program	Y	Y	Y	N	Y	Y	N	Y	N		1			1
24	Ref ID 5104	A clinical-academic partnership to develop a family management intervention for parents of preterm infants	Y	Y	Y	Y	Y	Y	N	N	N	1				5104	A clinical-academic partnership to develop a family management intervention for parents of preterm infants	Y	Y	Y	Y	Y	Y	N	N	N	1			1
25	Ref ID 5098	Clinical academic careers for general practice nurses: a qualitative exploration of associated barriers and enablers	Y	Y	Y	N	Y	Y	N	Y	N		1			5098	Clinical academic careers for general practice nurses: a qualitative exploration of associated barriers and enablers	Y	Y	Y	N	Y	Y	N	Y	N		1			1
26	Ref ID 5089	A cross-sectional study of United States Academic-clinical research collaborations: Characteristics, resources, benefits and outcomes	Y	Y	Y	MAYBE	Y	Y	N	N	N			1		5089	A cross-sectional study of United States Academic-clinical research collaborations: Characteristics, resources, benefits and outcomes	Y	Y	Y	N	Y	Y	N	N	N			1		1
27	Ref ID 5088	The interprofessional Veterans Affairs Quality Scholars program pre- and postdoctoral nurse fellow outcomes	Y	Y	Y	N	Y	Y	N	Y	N		1			5088	The interprofessional Veterans Affairs Quality Scholars program pre- and postdoctoral nurse fellow outcomes	Y	Y	Y	N	Y	Y	N	Y	N		1			1
28	Ref ID 5083	Promoting cardiovascular nursing practice and research: A model for a university joint appointment	Y	Y	Y	Y	Y	Y	N	N	N	1				5083	Promoting cardiovascular nursing practice and research: A model for a university joint appointment	Y	Y	Y	Y	Y	Y	N	N	N	1			1
29	Ref ID 5077	Evaluation of the joint nurse scientist role across academia and practice	Y	Y	Y	Y	Y	Y	N	N	N	1				5077	Evaluation of the joint nurse scientist role across academia and practice	Y	Y	Y	Y	Y	Y	N	N	N	1			1
30	Ref ID 2435	Ten years of NIHR research training: perceptions of the programmes: a qualitative interview study	Y	Y	Y	N	Y	Y	N	Y	N		1		focus on barriers and enablers for fellowships	2435	Ten years of NIHR research training: perceptions of the programmes: a qualitative interview study	Y	Y	Y	N	Y	Y	N	Y	N		1			1
31	Ref ID 1643	Developing an infrastructure to support clinical academic careers	Y	Y	Y	N	Y	Y	N	Y	N		1		focus was on developing support infrastructure	1643	Developing an infrastructure to support clinical academic careers	Y	Y	Y	N	Y	Y	N	Y	N		1			1
32	Ref ID 1349	Academic–Practice Partnership: Benefits and Sustainability of the Northeast Region VA Nursing Alliance	Y	Y	Y	N	Y	Y	N	Y	N		1			1349	Academic–Practice Partnership: Benefits and Sustainability of the Northeast Region VA Nursing Alliance	Y	Y	Y	N	Y	Y	N	Y	N		1			1
33	Ref ID 1252	An Innovative Academic/Practice Partnership to Support Nursing Workforce Needs and Student Clinical Education	Y	Y	Y	N	Y	Y	N	Y	N		1			1252	An Innovative Academic/Practice Partnership to Support Nursing Workforce Needs and Student Clinical Education	Y	Y	Y	N	Y	Y	N	Y	N		1			1
34	Ref ID 1199	Using the making Visible the ImpaCT Of Research (VICTOR) questionnaire to evaluate the benefits of a fellowship programme for nurses, midwives and allied health professionals	Y	Y	Y	Y	Y	Y	N	N	N	1				1199	Using the making Visible the ImpaCT Of Research (VICTOR) questionnaire to evaluate the benefits of a fellowship programme for nurses, midwives and allied health professionals	Y	Y	Y	Y	Y	Y	N	N	N	1			1
											TOTAL	13	19	1													13	20		13	20
