# Supplementary material for: Do Jointly Appointed Nursing and Midwifery Clinical Academics Provide Benefits to Patients, Individual Joint Appointees, Academic Institutions and Health and Social Care Organisations? A Scoping Literature Review
Source: Nurs Open. 2025 May 8;12(5):e70227. doi: 10.1002/nop2.70227 (PMC12061839; doi:10.1002/nop2.70227)
Supplement: Supplementary file 2 — DataS2. [file NOP2-12-e70227-s002.xlsx]

## Sheet: INITIAL DATA EXTRACTION
Do jointly appointed Nursing and Midwifery Clinical Academics provide benefits to patients, individual joint appointees, academic institutions, and health and social care organisations? A scoping literature review
DATA EXTRACTION
	REFERENCE ID	TITLE	Type of evidence source (PhD thesis/published research)	TYPE OF STUDY	LANGUAGE	YEAR OF PUBLICATION	SETTING/COUNTRY	Type of clinical academic post	Benefits for Patients/clients or their families	Benefits for Individual clinical academic	benefits for Academic institution	Benefits for Health care organisations	COMMENTS
1	Ref ID 5385	Combining clinical practice and academic work in nursing: A qualitative study about perceived importance, facilitators and barriers regarding clinical academic careers for nurses in university hospitals	published research	qualitative, interviews and focus groups	english	2017	Netherlands	university and two hospitals	clinical nurse academics could deliver more clinically relevant education,	implementing clinical academic career pathways for nurses in hospitals to promote clinical academic careers. They believed that the imple_x0002_mentation would positively affect the personnel outcomes because the pathway provides nurses with a chance of obtaining a more chal_x0002_lenging and enjoyable job	clinical academic nurses establish more clinically relevant research questions and might implement research results more successfully	several participants said that the implementation also positively affected the hospitals’ image as an attractive employer for highly motivated and talented nurses:	the study focused more on enablers and barriers
2	Ref ID 5378	Journey to a new era: An innovative academic-practice partnership	published research	model development and implementation	english	2022	memphis- USA	university &hospital		These cross-organizational resources support the advancement of APRNs in their respective areas of specialty.	This model of formal faculty appointments for practicing APRNs strengthened the academic-clinical organization partnership	This model of formal faculty appointments for practicing APRNs strengthened the academic-clinical organization partnership Resources that were previously unavailable or had limited availability, such as readily accessible pediatric clinical sites and access to the university library, were subsequently more accessible to CON programs and APRNs, respectively.	the model was not yet fully evaluated
3	Ref ID 5299	A Blueprint Guide: Clinical Academia	published research	qualitative, case study	english	2023	England	university and two hospitals		Remaining clinically relevant was pivotal as it allowed me to retain an area of practice where I felt confident and credible.Working a dual role holds me to an incredibly high standard of teaching, knowledge base and clinical practice which I consider an advantage and personal motivator.I have found clinical academia to provide me with exceptional satisfaction as I am directly invested in the tea…			the case study focused on indidvidual benefits and drawbacks
4	Ref ID 5287	Building clinical academic leadership capacity: sustainability through partnership	published research	qualitative, clinical academic model development	english	2018	England-UK	University & hospitas			We have connected NHS Trust Boards and senior management to our strategy to support integration within the clinical areas. This partnership has developed clinical academic capacity and capability; in particular, we have created a critical mass of Clinical Doctoral Research Fellows. We have, in effect, developed a Doctoral Training Centre for health professionals to support and nurture thissector …	We have connected NHS Trust Boards and senior management to our strategy to support integration within the clinical areas	the paper outlines number of fellows awarded but does not explain in details the benefits of these posts
5	Ref ID 5277	A mixed-methods study of challenges and benefits of clinical academic careers for nurses, midwives and allied health professionals	published research	mixed methods, online survery & in-depth interviews	english	2019	England	university and hospitals	The research undertaken by the participants could poten_x0002_tially make a big difference to patient outcomes and expe_x0002_riences. Another participant had introduced a pre-surgery exercise programme which helped patients to feel involved in the process and was highly rated in a patient satisfaction survey.	Participants reported benefits such as job satisfaction, increased awareness of research, enhanced skills and sense of achievement.The clinical academic pathway had presented opportunities for career progression.	Participants provided details of multiple academic journal articles and conference presentations enabling worldwide dissemination of their research	At the hospital they want this Magnet status.27 The three domains are good clinical outcomes, patient experience and staff experience and part of (that) is having well qualified nurses. They really want to increase the academic underpinnings of nurses and have research leaders.Participants highlighted how supporting clinical academic careers could address current issues with recruitment and reten…
6	Ref ID 5269	Impacts of clinical academic activity: qualitative interviews with healthcare managers and research-active nurses, midwives, allied health professionals and pharmacists	published research	qualitative, interviews	english	2021	UK	university and hospitals	increased confidence in questioning practice and openly discussing with patients and colleagues if there was uncertainty over management options; increased involvement of patients in evidence-based treatment decision-making; improved problem solving; and greater awareness of the burden to care_x0002_givers	Perceived benefits included being exposed to different research methodologies and research opportunities, practical guidance and becoming connected with like-minded individuals.The perceived positive reputation largely stemmed from showcasing clinical academic successes and opportunities. This included academic outputs, such as publications and presentations as well as developing a national stand…		Clinical academic activity was perceived to contribute to beneficial cultural changes relating to the provision and delivery of clinical care and research engagement.managers named clinical academics within their teams as exemplars, high_x0002_lighting the positive contributions they were making to the local research culture.This positive reputation was also perceived to contribute to improved re…	Focused on perceived benefits to patients, health organisation and individual CA
7	Ref ID 5268	Embedding post-doctoral clinical academic careers in practice: The St Bartholomew's Hospital model	published research	case study/implementation Model development	english	2020	london-UK	university & hospital		Our model uses a bespoke approach in order to be able to consider individual preferences/career plans, accommodate longer-term flex_x0002_ible clinical/academic time splits, provide opportunity and support for NAHP and HCS at all stages of their career (including early ca_x0002_reer) and also consider service development needs	. We have provided regular research masterclasses, events and bespoke research training/engagement programmes to reduce ‘research fear’ and increase research skills and awareness, as well as working in partnership with clinical and general managers to support pre_x0002_doctoral and doctoral training and role	We have built our clinical academic infrastructure in partnership with Queen Mary University of London, who actively support and deliver this for NAHP and HCS staff as they do medical staff increased visibility of research across the organisation, and this, alongside the Hospital Board and growing senior nursing, medical, allied professionals	other benefits not evaluated
8	Ref ID 5264	Florence Nightingale's legacy for clinical academics: A framework analysis of a clinical professorial network and a model for clinical academia	published research	Qualitative,case studies	english	2021	UK	university and hospitals	Ability to impact at national level (NICE, national policy, guidelines) as well as locally (leading /developing clinical services)	recognised research experts as well as clinical academic leaders	High-level trust and university influence in both practice and research; ability to ensure research is high trust priority; impact on practice is a high priority	Ability to impact at national level (NICE, national policy, guidelines) as well as locally (leading /developing clinical services); recognised research experts as well as clinical academic leaders. Developing clinical academics of the future; shaping the national agenda of practice and research clinical areas of expertise
9	Ref ID 5157	Developing clinical academic researchers: Insights from practitioners and managers in nursing, midwifery and allied health	published research	qualiatative, workshops with prospective clinical academics and managers	english	2019	UK	university and hospitals	Practitioners also suggested that clinical academics could enhance engagement of patient groups in research, including recruitment to applied healthcare studies as well as consultation to develop co-designed research plans and priorities	Participants who had undergone some clinical academic training reported that it had helped them to develop a self-driven, resourceful approach, satisfying their intellectual curiosity and passion for research, while still continuing to work in clinical practice	Participants also felt that clinical academics were best placed to contribute to and lead research studies that addressed questions that were grounded in genuine clinical priorities and perspectives	It was also proposed that research could potentially improve cost-effectiveness as well as clinical effectiveness,
10	Ref ID 5104	A clinical-academic partnership to develop a family management intervention for parents of preterm infants	published research	Longitudinal qualitative descriptive design- intervention development and implementation	english	2022	USA- Cincinnati	university and hospital	We were able to create an accessible, platform-agnostic intervention for use in neonatal intensive care, so that parents can choose when and where they learn. Mothers interacting with the first prototype perceived a benefit by knowing that they were helping other NICU families to support effective family management of preterm infant care	this clinical-academic nurse has mentored and educated dozens of staff (physicians, nurses, and therapists) in research and QI. The PI also served on several of the Department of Neonatology Fellows’ Scholarship Oversight Committees, providing a much-needed nursing perspective to the Fellows’ family-centered research projects	This feed forward loop accelerated synergy between our partners, and eventually resulted in a Career Development award from the U.S. National Institutes of Health (1 K23 NR019081; 2020–2023) to support pilot testing of PREEMIE PROGRESS using a randomized clinical trial design. Because the clinical-academic nurse and research nurses were employees of both institutions, regulatory and hospital rese…	With enhanced capacity to conduct research and QI, we have been able to start new improvement projects, including the use of a parent coordinator position and a new family reading program to improve parent psychosocial well-being in our NICU. Because the clinical-academic nurse and research nurses were employees of both institutions, regulatory and hospital research review barriers were removed, …
11	Ref ID 5083	Promoting cardiovascular nursing practice and research: A model for a university joint appointment	published research	qualitative, model development and implementation	english	2020	canada	university & hospital		. Participation as a research mentor for the Providence Health Care Practice-Based Research Challenge, a long-standing programme that provides competitive grants to en_x0002_able point-of-care staff to learn how to design and implement a research project,		The Cardiovascular Nursing Professorship's membership in the Division of Cardiology and the organisation's research institutes raise physicians’ and other scientists’ awareness of the contributions of nursing, fosters research collaborations, and promotes the organisation's pursuit of patient-centred multidisciplinary research and practice. a university role provides access to academic mentorship…	benefits not fully evaluated
12	Ref ID 5077	Evaluation of the joint nurse scientist role across academia and practice	published research	quantitative, adminstrative records review	english	2020	USA- NewYork	university&hospital	Under the mentorship of one joint nurse scientist, for example, a clinical nurse conducted a randomized controlled trial to assess the impact of an educational video on dis_x0002_tress among pediatric patients undergoing a magnetic resonance imaging procedure. The video was found to significantly reduce distress, has been implemented into standard clinical practice,	joint nurse scientists’ co-authored 17 manuscripts with nurses in health systems of these, 16 (94%) were published after faculty began the joint nurse scientist position; indicating the joint nurse scientist role facilitated research across academia and practice. The joint nurse scientist role has expanded the visibility and valuation of the PhD-educated nurse. Joint nurse scientists have been in…	joint nurse scientists’ co-authored 17 manuscripts with nurses in health systems of these, 16 (94%) were published after faculty began the joint nurse scientist position; indicating the joint nurse scientist role facilitated research across academia and practice.	, a university role provides access to aca_x0002_demic mentorship and collaboration, resources and infrastructure, and scholarly collegiality
13	Ref ID 1199	Using the making Visible the ImpaCT Of Research (VICTOR) questionnaire to evaluate the benefits of a fellowship programme for nurses, midwives and allied health professionals	published research	qualitative, evaluation of fellowship using VICTOR	english	2023	UK	university & hospital	Enabled patient and public involvement to be meaningful and inform aspects of the study	Enabled personal development to learn about different methodologies and gain experience in writing grants. Protected time enabled academic outputs from the fellowship to be completed during the 12-month period. This included publications and presentations at national and international conferences. Raised staff profile so they could be involved in national initiatives	Protected time enabled academic outputs from the fellowship to be completed during the 12-month period. This included publications and presentations at national and international conferences.	Enabled relationships to be developed with research teams in HEIs .Raised the profile of the CNMAR, which helps to attract staff to work in the trust .Raised staff profile so they could be involved in national initiatives
